# Supplementary material for: Metabolic profiling reveals altered tryptophan metabolism in patients with kawasaki disease
Source: Front Mol Biosci. 2023 May 4;10:1180537. doi: 10.3389/fmolb.2023.1180537 (PMC10192854; doi:10.3389/fmolb.2023.1180537)
Supplement: Supplementary file 1 [file DataSheet1.CSV]

	Pathway total	Hits.total	Hits.sig	Expected	FET	EASE	adjp	Emp.Hits	Empirical	Pathway Number	EC.Hits
Tryptophan metabolism	41	13	8	2.4444	0.003742	0.017147	0.00083892	0	0	P1	EC0009;EC00074;EC00038;EC00085;EC000181;EC000182;EC000183
Tyrosine metabolism	42	24	12	4.5128	0.018771	0.049012	0.00089019	0	0	P2	EC00076;EC00034;EC000169;EC00065;EC00093;EC000138;EC00047;EC000175;EC000118
Fructose and mannose metabolism	20	6	5	0.75214	0.021784	0.15496	0.00090086	0	0	P3	EC00077;EC0005;EC00086
Galactose metabolism	27	15	10	0.75214	0.021784	0.15496	0.00090086	0	0	P4	EC0005;EC000156;EC00077
Amino sugar and nucleotide sugar metabolism	35	5	5	0.37607	0.034702	0.3344	0.00094812	0	0	P5	EC0005;EC00086
Phenylalanine metabolism	10	7	4	1.8803	0.096164	0.27152	0.0012113	0	0	P6	EC00010;EC000138;EC00065;EC000105
Glycolysis or Gluconeogenesis	23	2	2	0.18803	0.18803	1	0.0017568	0	0	P7	EC0005
Ascorbate and aldarate metabolism	8	1	1	0.18803	0.18803	1	0.0017568	0	0	P8	EC0005
Synthesis and degradation of ketone bodies	5	1	1	0.18803	0.18803	1	0.0017568	0	0	P9	EC00087
Inositol phosphate metabolism	21	1	1	0.18803	0.18803	1	0.0017568	0	0	P10	EC0005
Propanoate metabolism	19	1	1	0.18803	0.18803	1	0.0017568	0	0	P11	EC00087
Drug metabolism - other enzymes	27	1	1	0.18803	0.18803	1	0.0017568	0	0	P12	EC000227
Phosphatidylinositol signaling system	17	1	1	0.18803	0.18803	1	0.0017568	0	0	P13	EC0005
Phenylalanine, tyrosine and tryptophan biosynthesis	4	3	2	0.94017	0.23732	0.6412	0.0021517	0	0	P14	EC00010;EC00093
Phosphonate and phosphinate metabolism	4	1	1	0.37607	0.34137	1	0.0033305	0	0	P15	EC000201
Starch and sucrose metabolism	13	7	2	0.37607	0.34137	1	0.0033305	15	0.15	P16	EC0005
Retinol metabolism	16	4	3	0.37607	0.34137	1	0.0033305	40	0.4	P17	EC00046
Drug metabolism - cytochrome P450	43	3	2	0.37607	0.34137	1	0.0033305	0	0	P18	EC000229
Purine metabolism	65	7	2	1.5043	0.46312	0.80833	0.0056627	0	0	P19	EC00028;EC00031
N-Glycan biosynthesis	38	2	1	0.5641	0.46628	1	0.0057432	22	0.22	P20	EC00095
Glycerophospholipid metabolism	13	3	1	0.5641	0.46628	1	0.0057432	0	0	P21	EC00094
Vitamin B6 metabolism	9	2	1	0.5641	0.46628	1	0.0057432	0	0	P22	EC00034
Ubiquinone and other terpenoid-quinone biosynthesis	9	3	1	0.75214	0.56794	1	0.0091554	0	0	P23	EC00093
Lysine degradation	19	3	1	0.75214	0.56794	1	0.0091554	0	0	P24	EC000139
Metabolism of xenobiotics by cytochrome P450	68	5	2	0.75214	0.56794	1	0.0091554	0	0	P25	EC000211
Porphyrin and chlorophyll metabolism	27	5	2	1.8803	0.59183	0.87446	0.010256	49	0.49	P26	EC00083;EC00050
Butanoate metabolism	15	4	1	0.94017	0.6506	1	0.013672	0	0	P27	EC00087
Fatty acid biosynthesis	10	4	1	1.1282	0.71773	1	0.019335	0	0	P28	EC000102
Primary bile acid biosynthesis	46	24	8	4.8889	0.76337	0.89519	0.024845	100	1	P29	EC000113;EC000159;EC000232;EC000122
Valine, leucine and isoleucine degradation	35	5	1	1.5043	0.81636	1	0.033985	0	0	P30	EC00087
Arachidonic acid metabolism	35	25	1	1.6923	0.85211	1	0.04281	94	0.94	P31	EC00025
Aminoacyl-tRNA biosynthesis	22	11	2	3.1966	0.86677	0.9724	0.047358	0	0	P32	EC00010;EC0009
alpha-Linolenic acid metabolism	12	2	1	2.2564	0.92326	1	0.073896	100	1	P33	EC000225
Steroid biosynthesis	41	16	2	3.3846	0.97995	1	0.14705	100	1	P34	EC000113
Linoleic acid metabolism	4	4	1	3.3846	0.97995	1	0.14705	100	1	P35	EC000145
Biosynthesis of unsaturated fatty acids	34	8	1	3.3846	0.97995	1	0.14705	100	1	P36	EC00025
Steroid hormone biosynthesis	85	46	2	5.265	0.99806	1	0.27194	100	1	P37	EC000154
