# Supplementary material for: Metabolic profiling reveals altered tryptophan metabolism in patients with kawasaki disease
Source: Front Mol Biosci. 2023 May 4;10:1180537. doi: 10.3389/fmolb.2023.1180537 (PMC10192854; doi:10.3389/fmolb.2023.1180537)
Supplement: Supplementary file 2 [file DataSheet2.CSV]

	Pathway total	Hits.total	Hits.sig	Expected	FET	EASE	adjp	Emp.Hits	Empirical	Pathway Number	EC.Hits
Porphyrin and chlorophyll metabolism	27	5	2	1.3476	0.030068	0.12422	0.00093957	0	0	P1	EC00041;EC00037;EC00038;EC00039
Tryptophan metabolism	41	10	4	1.1979	0.10037	0.32507	0.0012581	1	0.01	P2	EC0004;EC00061;EC00034
Drug metabolism - cytochrome P450	43	8	3	1.1979	0.10037	0.32507	0.0012581	2	0.02	P3	EC000171;EC000175;EC000176
Terpenoid backbone biosynthesis	15	4	3	0.59893	0.10722	0.467	0.0012947	2	0.02	P4	EC0007;EC00098
Primary bile acid biosynthesis	46	21	6	3.893	0.34359	0.53954	0.0035761	89	0.89	P5	EC00089;EC00069;EC00050;EC000121;EC000182
Biosynthesis of unsaturated fatty acids	34	10	2	2.0963	0.35027	0.63094	0.0036836	23	0.23	P6	EC00074;EC00076;EC00015
Fructose and mannose metabolism	20	5	1	0.4492	0.38705	1	0.0043418	36	0.36	P7	EC00056
Galactose metabolism	27	10	2	0.4492	0.38705	1	0.0043418	34	0.34	P8	EC00056
Vitamin B6 metabolism	9	2	1	0.4492	0.38705	1	0.0043418	12	0.12	P9	EC00027
Metabolism of xenobiotics by cytochrome P450	68	3	1	0.4492	0.38705	1	0.0043418	13	0.13	P10	EC000186
Ascorbate and aldarate metabolism	8	4	2	1.3476	0.40145	0.76236	0.0046332	24	0.24	P11	EC00093;EC00013
Pentose and glucuronate interconversions	17	3	2	0.59893	0.48032	1	0.0066545	21	0.21	P12	EC00013
Inositol phosphate metabolism	21	2	1	0.59893	0.48032	1	0.0066545	20	0.2	P13	EC00013
Pyrimidine metabolism	39	3	1	0.74866	0.55984	1	0.0097141	30	0.3	P14	EC00026
Aminoacyl-tRNA biosynthesis	22	5	1	0.74866	0.55984	1	0.0097141	21	0.21	P15	EC0004
Fatty acid biosynthesis	10	5	1	1.0481	0.68517	1	0.018335	40	0.4	P16	EC00072
Linoleic acid metabolism	4	4	1	2.3957	0.72798	0.92648	0.023143	75	0.75	P17	EC00074;EC00076
Tyrosine metabolism	42	20	2	2.5455	0.76048	0.93809	0.027834	65	0.65	P18	EC00027;EC00046
Arachidonic acid metabolism	35	30	1	2.0963	0.90571	1	0.074017	74	0.74	P19	EC00015
